# Supplementary material for: Defects in placental syncytiotrophoblast cells are a common cause of developmental heart disease
Source: Nat Commun. 2023 Mar 1;14:1174. doi: 10.1038/s41467-023-36740-5 (PMC9978031; doi:10.1038/s41467-023-36740-5)
Supplement: Supplementary file 3 — Supplementary Data 1 [file 41467_2023_36740_MOESM3_ESM.xlsx]

## Sheet: Main Figures
Figure 1
1d - Embryo Length	padj
WT-Atp11a vs.KO-Atp11a	0.0148
WT-Smg9 vs. KO-Smg9	0.0005
WT-Ssr2 vs. KO-Ssr2	0.0167
1f - Ventricular Space	padj
WT-Atp11a vs. KO-Atp11a	0.001
WT-Smg9 vs. KO-Smg9	<0.0001
WT-Ssr2 vs. KO-Ssr2	<0.0001
1f - Septal Hole	padj
WT-Atp11a vs. KO-Atp11a	0.0006
WT-Smg9 vs.KO-Smg9	<0.0001
WT-Ssr2 vs. KO-Ssr2	<0.0001
Figure 2
Fig. 2c - rel. areas	padj	padj	padj	padj	padj
Atp11a	Rel Dec	Rel JZ	Rel Lab	RelVasc	Total Area
WT-HET	0.9522	0.6325	0.9799	0.9788	0.3419
WT-KO	0.382	0.1311	0.9999	0.5323	0.0061
HET-KO	0.2715	0.3092	0.9743	0.4149	0.1025
Smg9	Rel Dec	Rel JZ	Rel Lab	RelVasc	Total Area
WT-HET	0.471	0.9003	0.5233	0.741	0.8389
WT-KO	0.3752	0.0337	0.2666	0.7233	<0.0001
HET-KO	0.0714	0.0537	0.5557	0.4264	<0.0001
Ssr2	Rel Dec	Rel JZ	Rel Lab	RelVasc	Total Area
WT-HET	0.2678	0.2012	0.301	0.2322	0.8573
WT-KO	0.1235	0.8886	0.755	0.1848	0.0143
HET-KO	0.9749	0.0509	0.0779	0.9489	0.2236
Fig. 2d - sTGCs	padj
Atp11a
WT-HET	0.65
WT-KO	0.1349
HET-KO	0.7266
Smg9
WT-HET	0.9156
WT-KO	0.0007
HET-KO	0.0002
Ssr2
WT-HET	0.8072
WT-KO	0.0328
HET-KO	0.0269
Fig. 2g - Fetal blood area	padj
Atp11a
WT vs. HET	0.7261
WT vs. KO	0.16
HET vs. KO	0.4258
Smg9
WT vs. HET	0.7182
WT vs. KO	<0.0001
HET vs. KO	<0.0001
Ssr2
WT vs. HET	0.8462
WT vs. KO	0.0001
HET vs. KO	0.0037
Fig. 2g - Maternal blood area	padj
Atp11a
WT vs. HET	0.8612
WT vs. KO	0.0002
HET vs. KO	0.0015
Smg9
WT vs. HET	>0.9999
WT vs. KO	<0.0001
HET vs. KO	<0.0001
Ssr2
WT vs. HET	0.5407
WT vs. KO	0.1431
HET vs. KO	0.0411
Fig. 2g - Fetal perimeter	padj
Atp11a
WT vs. HET	0.6877
WT vs. KO	<0.0001
HET vs. KO	<0.0001
Smg9
WT vs. HET	0.9971
WT vs. KO	0.6017
HET vs. KO	0.5727
Ssr2
WT vs. HET	0.967
WT vs. KO	0.0072
HET vs. KO	0.0499
Fig. 2g - Maternal perimeter	padj
Atp11a
WT vs. HET	0.9407
WT vs. KO	<0.0001
HET vs. KO	<0.0001
Smg9
WT vs. HET	0.9676
WT vs. KO	0.8292
HET vs. KO	0.6269
Ssr2
WT vs. HET	0.9725
WT vs. KO	0.0001
HET vs. KO	0.0021
Figure 4
Fig. 4b - Embryo Length	padj
Atp11a
WT vs. HET	0.9998
WT vs. KO	<0.0001
WT vs. cKO-E	0.8442
WT vs. cKO-T	<0.0001
HET vs. KO	<0.0001
HET vs. cKO-E	0.7672
HET vs. cKO-T	<0.0001
KO vs. cKO-E	<0.0001
KO vs. cKO-T	0.2817
cKO-E vs. cKO-T	<0.0001
Smg9
WT vs. HET	0.9631
WT vs. KO	<0.0001
WT vs. cKO-E	0.1107
WT vs. cKO-T	0.9867
HET vs. KO	<0.0001
HET vs. cKO-E	0.0285
HET vs. cKO-T	0.905
KO vs. cKO-E	0.2251
KO vs. cKO-T	0.0218
cKO-E vs. cKO-T	0.6972
Ssr2
WT vs. HET	0.7287
WT vs. KO	<0.0001
WT vs. cKO-E	<0.0001
WT vs. cKO-T	0.2286
HET vs. KO	0.0004
HET vs. cKO-E	0.0011
HET vs. cKO-T	0.6593
KO vs. cKO-E	0.9681
KO vs. cKO-T	0.1543
cKO-E vs. cKO-T	0.3501
Fig. 4c - Heart measurements	padj
Atp11a - Septal Hole
WT vs. HET	0.884
WT vs. KO	<0.0001
WT vs. cKO-E	>0.9999
WT vs. cKO-T	0.0303
HET vs. KO	<0.0001
HET vs. cKO-E	0.884
HET vs. cKO-T	0.0691
KO vs. cKO-E	<0.0001
KO vs. cKO-T	0.884
cKO-E vs. cKO-T	0.0433
Atp11a - Ventricular Space
WT vs. HET	0.9133
WT vs. KO	<0.0001
WT vs. cKO-E	0.9561
WT vs. cKO-T	0.0066
HET vs. KO	<0.0001
HET vs. cKO-E	0.9133
HET vs. cKO-T	0.0024
KO vs. cKO-E	<0.0001
KO vs. cKO-T	0.7996
cKO-E vs. cKO-T	0.0094
Smg9 - Septal Hole
WT vs. HET	>0.9999
WT vs. KO	<0.0001
WT vs. cKO-E	0.0002
WT vs. cKO-T	>0.9999
HET vs. KO	<0.0001
HET vs. cKO-E	0.0024
HET vs. cKO-T	>0.9999
KO vs. cKO-E	0.0025
KO vs. cKO-T	<0.0001
cKO-E vs. cKO-T	0.0024
Smg9 - Ventricular Space
WT vs. HET	0.9073
WT vs. KO	<0.0001
WT vs. cKO-E	0.0567
WT vs. cKO-T	0.9073
HET vs. KO	0.0002
HET vs. cKO-E	0.1163
HET vs. cKO-T	0.9073
KO vs. cKO-E	0.1167
KO vs. cKO-T	0.0015
cKO-E vs. cKO-T	0.2892
Ssr2 - Septal Hole
WT vs. HET	>0.9999
WT vs. KO	<0.0001
WT vs. cKO-E	<0.0001
WT vs. cKO-T	>0.9999
HET vs. KO	<0.0001
HET vs. cKO-E	<0.0001
HET vs. cKO-T	>0.9999
KO vs. cKO-E	0.9986
KO vs. cKO-T	<0.0001
cKO-E vs. cKO-T	<0.0001
Ssr2 - Ventricular Space
WT vs. HET	0.9698
WT vs. KO	<0.0001
WT vs. cKO-E	<0.0001
WT vs. cKO-T	0.8475
HET vs. KO	<0.0001
HET vs. cKO-E	<0.0001
HET vs. cKO-T	0.8475
KO vs. cKO-E	0.8475
KO vs. cKO-T	0.0008
cKO-E vs. cKO-T	0.0008
Figure 5
Fig. 5e - Cell proportions	WT vs KO
JZP 1	0.264483
JZP 2	0.127286
GC	0.00140928
SpT Precursor	0.207922
SpT	0.00124926
LaTP	0.679023
LaTP 2	0.209812
S-TGC Precursor	0.000366476
S-TGC	0.214731
SynTI Precursor	0.00189882
SynTI	0.000432086
SynTII Precursor	0.0468546
SynTII	0.175021
Figure 6
Fig. 6a - Proliferation rate
WT vs KO	0.0277
Fig. 6b - TSC differentiation
WT - KO Cdx2
Stem	0.512
2D	0.6173
4D	0.999
WT - KO Esrrb
Stem	0.002
2D	0.1989
4D	0.9819
WT - KO Slc16a1
Stem	0.8966
2D	0.0588
4D	0.0144
WT - KO Hbegf
Stem	0.9982
2D	0.3209
4D	0.0013
WT - KO Gcm1
Stem	0.7946
2D	0.9993
4D	0.7591
WT - KO Synb
Stem	>0.9999
2D	0.7792
4D	0.4599
WT - KO Tpbpa
Stem	0.698
2D	0.802
4D	0.8512
WT - KO Ctsq
Stem	0.6947
2D	0.9902
4D	0.4369
Fig. 6c- Fusion Index
WT vs. KO	0.0085632
Figure 7
Fig. 7a - Slc16a1
WT vs. KO-Atp11a	0.047
WT vs. KO-Pparg	0.0019
WT vs. KO-Smg9	0.0018
KO-Atp11a vs. KO-Pparg	0.5057
KO-Atp11a vs. KO-Smg9	0.5057
KO-Pparg vs. KO-Smg9	0.946

## Sheet: Suppl Figures
Supplementary Figure 1
Suppl. Fig. 1e - Liver Volume	padj
WT-Atp11a vs. KO-Atp11a	<0.0001
WT-Smg9 vs. KO-Smg9	<0.0001
WT-Ssr2 vs. KO-Ssr2	<0.0001
Suppl. Fig. 1e - Compact Layer Thickness	padj
WT-Atp11a vs. KO-Atp11a	0.0052
WT-Smg9 vs. KO-Smg9	<0.0001
WT-Ssr2 vs. KO-Ssr2	<0.0001
Suppl. Fig. 1e - Ventricular Wall Thickness	padj
WT-Atp11a vs. KO-Atp11a	0.0428
WT-Smg9 vs. KO-Smg9	0.0428
WT-Ssr2 vs. KO-Ssr2	0.0428
Suppl. Fig. 1e - Trabecular Layer Thickness	padj
WT-Atp11a vs. KO-Atp11a	0.1676
WT-Smg9 vs. KO-Smg9	0.9184
WT-Ssr2 vs. KO-Ssr2	0.9184
Supplementary Figure 2
Suppl. Fig. 2a - Placental area measurements	padj
Total Area - Atp11a
WT vs. HET	0.3418
WT vs. KO	0.0062
HET vs. KO	0.103
Dec - Atp11a
WT vs. HET	0.5492
WT vs. KO	0.8954
HET vs. KO	0.8775
JZ - Atp11a
WT vs. HET	0.4057
WT vs. KO	0.0196
HET vs. KO	0.0928
Lab - Atp11a
WT vs. HET	0.5537
WT vs. KO	0.0327
HET vs. KO	0.2786
Total Area - Smg9
WT vs. HET	0.8389
WT vs. KO	<0.0001
HET vs. KO	<0.0001
Dec - Smg9
WT vs. HET	0.7949
WT vs. KO	0.0089
HET vs. KO	0.0094
JZ - Smg9
WT vs. HET	0.9977
WT vs. KO	0.0003
HET vs. KO	0.0007
Lab - Smg9
WT vs. HET	0.9968
WT vs. KO	0.0003
HET vs. KO	0.0002
Total Area - Ssr2
WT vs. HET	0.8575
WT vs. KO	0.0142
HET vs. KO	0.2231
Dec - Ssr2
WT vs. HET	0.9109
WT vs. KO	0.4661
HET vs. KO	0.5442
JZ - Ssr2
WT vs. HET	0.9292
WT vs. KO	0.0173
HET vs. KO	0.0469
Lab - Ssr2
WT vs. HET	0.4066
WT vs. KO	0.0645
HET vs. KO	0.5975
Supplementary Figure 5
Suppl. Fig. 5a - Compact Layer	padj
Atp11a
WT vs. HET	0.7583
WT vs. KO	0.0002
WT vs. cKO-E	0.1817
WT vs. cKO-T	0.0581
HET vs. KO	0.001
HET vs. cKO-E	0.0859
HET vs. cKO-T	0.106
KO vs. cKO-E	<0.0001
KO vs. cKO-T	0.7583
cKO-E vs. cKO-T	0.003
Smg9
WT vs. HET	0.9857
WT vs. KO	<0.0001
WT vs. cKO-E	0.0003
WT vs. cKO-T	0.6409
HET vs. KO	0.0009
HET vs. cKO-E	0.0023
HET vs. cKO-T	0.6409
KO vs. cKO-E	0.9857
KO vs. cKO-T	0.0247
cKO-E vs. cKO-T	0.0437
Ssr2
WT vs. HET	0.6237
WT vs. KO	0.0002
WT vs. cKO-E	0.0183
WT vs. cKO-T	0.4586
HET vs. KO	0.0063
HET vs. cKO-E	0.1631
HET vs. cKO-T	0.67
KO vs. cKO-E	0.67
KO vs. cKO-T	0.4586
cKO-E vs. cKO-T	0.6553
Suppl. Fig. 5b - Liver Size	padj
Atp11a
WT vs. HET	0.6365
WT vs. KO	<0.0001
WT vs. cKO-E	0.1595
WT vs. cKO-T	0.0153
HET vs. KO	<0.0001
HET vs. cKO-E	0.3686
HET vs. cKO-T	0.0054
KO vs. cKO-E	<0.0001
KO vs. cKO-T	0.6365
cKO-E vs. cKO-T	0.0006
Smg9
WT vs. HET	0.9823
WT vs. KO	<0.0001
WT vs. cKO-E	0.7667
WT vs. cKO-T	0.8605
HET vs. KO	0.0005
HET vs. cKO-E	0.8605
HET vs. cKO-T	0.8605
KO vs. cKO-E	0.0197
KO vs. cKO-T	0.0197
cKO-E vs. cKO-T	0.9823
Ssr2
WT vs. HET	0.9934
WT vs. KO	<0.0001
WT vs. cKO-E	0.0311
WT vs. cKO-T	0.9934
HET vs. KO	<0.0001
HET vs. cKO-E	0.0254
HET vs. cKO-T	0.9934
KO vs. cKO-E	0.0239
KO vs. cKO-T	<0.0001
cKO-E vs. cKO-T	0.0796
Suppl. Fig. 5c - Placental areas	padj
Total Area - Atp11a
WT vs. cKO-E	0.9314
WT vs. cKO-T	N/A
cKO-E vs. cKO-T	N/A
Dec - Atp11a
WT vs. cKO-E	0.9993
WT vs. cKO-T	N/A
cKO-E vs. cKO-T	N/A
JZ - Atp11a
WT vs. cKO-E	0.9916
WT vs. cKO-T	N/A
cKO-E vs. cKO-T	N/A
Lab - Atp11a
WT vs. cKO-E	0.8769
WT vs. cKO-T	N/A
cKO-E vs. cKO-T	N/A
Total Area - Smg9
WT vs. cKO-E	0.9298
WT vs. cKO-T	0.285
cKO-E vs. cKO-T	0.8531
Dec - Smg9
WT vs. cKO-E	0.3075
WT vs. cKO-T	0.8644
cKO-E vs. cKO-T	0.7684
JZ - Smg9
WT vs. cKO-E	0.9097
WT vs. cKO-T	0.1415
cKO-E vs. cKO-T	0.3136
Lab - Smg9
WT vs. cKO-E	0.9254
WT vs. cKO-T	0.9317
cKO-E vs. cKO-T	0.9652
Total Area - Ssr2
WT vs. cKO-E	0.3083
WT vs. cKO-T	0.2038
cKO-E vs. cKO-T	0.4402
Dec - Ssr2
WT vs. cKO-E	0.9817
WT vs. cKO-T	0.3094
cKO-E vs. cKO-T	0.497
JZ - Ssr2
WT vs. cKO-E	0.6002
WT vs. cKO-T	0.4705
cKO-E vs. cKO-T	0.9167
Lab - Ssr2
WT vs. cKO-E	0.868
WT vs. cKO-T	0.5096
cKO-E vs. cKO-T	0.7771
Suppl. Fig. 5d - Placental areas	padj
Atp11a - Maternal perimeter
WT vs. HET	0.9971
WT vs. KO	<0.0001
WT vs. cKO-E	0.9996
WT vs. cKO-T	<0.0001
HET vs. KO	<0.0001
HET vs. cKO-E	0.9912
HET vs. cKO-T	<0.0001
KO vs. cKO-E	<0.0001
KO vs. cKO-T	0.3075
cKO-E vs. cKO-T	<0.0001
Smg9 - Maternal blood sinuses
WT vs. HET	0.9947
WT vs. KO	<0.0001
WT vs. cKO-E	0.939
WT vs. cKO-T	>0.9999
HET vs. KO	<0.0001
HET vs. cKO-E	0.822
HET vs. cKO-T	0.9973
KO vs. cKO-E	<0.0001
KO vs. cKO-T	0.0004
cKO-E vs. cKO-T	0.9729
Ssr2 - Maternal perimeter
WT vs. HET	0.9986
WT vs. KO	0.0002
WT vs. cKO-E	0.0083
WT vs. cKO-T	0.9232
HET vs. KO	0.0019
HET vs. cKO-E	0.0236
HET vs. cKO-T	0.863
KO vs. cKO-E	>0.9999
KO vs. cKO-T	0.004
cKO-E vs. cKO-T	0.014
Supplementary Figure 7
Suppl. Fig 7d- Cell deconvolution- All tm1a KOs included
Cell type	Atp11a p-value	Smg9 p-value	Ssr2 p-value
JZP 1	0.00859469	0.00195857	0.897244
JZP 2	0.0183911	0.349093	0.00407312
GC	6.26836e-05	6.26836e-05	0.014827
SpT Precursor	0.00598282	0.00133821	0.531897
SpT	0.00117223	0.0187982	0.301594
LaTP	0.248231	0.118937	0.403964
LaTP 2	0.0983443	0.21689	0.0164526
S-TGC Precursor	2.22407e-08	0.978725	0.0338704
S-TGC	0.005148	0.0101832	0.0344698
SynTI Precursor	2.35281e-07	9.30036e-09	0.025473
SynTI	0.00107653	0.00118615	0.295092
SynTII Precursor	0.00193781	0.00147233	0.795078
SynTII	0.121625	1.89157e-09	0.0302142
Supplementary Figure 8
Suppl. Fig. 8a - TSC diff time course	Esrrb	Cdx2	Eomes	Slc16a1	Hbegf	Syna	Gcm1	Synb	Tpbpa	Ctsq	Prl2c2
Stem	padj	padj	padj	padj	padj	padj	padj	padj	padj	padj	padj
WT vs. KO-Atp11a	0.0031	0.5299	0.9949	0.877	0.9882	0.2767	0.7621	>0.9999	0.6691	0.7297	0.3942
WT vs. KO-Pparg	>0.9999	0.4954	0.9542	0.7831	0.9177	0.9795	0.9959	0.9764	0.9091	0.1293	0.8696
WT vs. KO-Smg9	0.6729	0.9752	>0.9999	0.0342	0.2264	0.986	0.2911	0.1936	0.9965	0.9283	0.9657
KO-Atp11a vs. KO-Pparg	0.6156	0.3043	0.9946	0.6417	0.8815	0.3454	0.8204	0.99	0.9999	0.7184	0.3902
KO-Atp11a vs. KO-Smg9	0.272	0.4776	0.9953	0.7873	0.3543	0.2993	0.9926	0.6172	0.6258	0.9629	0.391
KO-Pparg vs. KO-Smg9	0.7975	0.5887	0.9566	0.2248	0.9926	0.9998	0.5815	0.4708	0.8888	0.4719	0.9982
2D
WT vs. KO-Atp11a	0.2493	0.6523	0.1411	0.0771	0.2561	0.9039	0.9993	0.7514	0.6125	0.9901	0.7685
WT vs. KO-Pparg	0.9023	0.5869	0.8072	0.7677	0.6068	0.4851	0.8098	0.6608	0.6906	0.1957	0.7513
WT vs. KO-Smg9	0.2071	0.1329	0.2332	0.1686	0.8577	0.0907	0.2043	0.9632	0.4143	>0.9999	0.2324
KO-Atp11a vs. KO-Pparg	0.5484	0.3092	0.3218	0.1966	0.1757	0.5957	0.8093	0.9983	0.7351	0.7593	0.984
KO-Atp11a vs. KO-Smg9	0.795	0.8785	0.8874	0.0402	0.374	0.1193	0.187	0.6666	0.5004	0.9899	0.7606
KO-Pparg vs. KO-Smg9	0.4925	0.2427	0.486	0.1223	0.4983	0.9978	0.4429	0.5822	0.2035	0.2689	0.7378
4D
WT vs. KO-Atp11a	0.9773	0.9988	0.191	0.0199	0.0027	0.9385	0.7668	0.4293	0.869	0.4777	0.4449
WT vs. KO-Pparg	0.7571	0.4126	0.9906	<0.0001	0.0275	0.0021	0.5073	0.6724	0.412	0.002	0.5954
WT vs. KO-Smg9	0.1026	0.2066	0.4273	0.0011	0.9408	>0.9999	0.5774	0.2042	0.3476	0.7937	0.3249
KO-Atp11a vs. KO-Pparg	0.8981	0.4791	0.034	0.1915	0.1635	0.4149	0.6021	0.3044	0.5518	0.2712	0.4079
KO-Atp11a vs. KO-Smg9	0.7686	0.6128	0.8511	0.2075	0.0923	0.9462	0.711	0.2571	0.5286	0.5601	0.3949
KO-Pparg vs. KO-Smg9	0.5413	0.2472	0.1292	0.9972	0.1477	0.1352	0.9799	0.8578	0.2056	0.3514	0.4282
Suppl. Fig. 8b - CHIR diff
WT - KO	Slc16a1	Hbegf	Syna	Epha4	Gcm1	Synb	Tpbpa	Prl2c2
Stem	0.9067	0.7454	0.0635	0.4972	0.4684	0.4318	0.8314	0.9529
2D+CHIR	0.9692	0.8114	0.4735	0.4332	0.6952	0.6165	0.9648	0.8531
3D+CHIR	0.266	0.1407	0.9892	0.4972	0.8971	0.7438	0.0986	0.905
Supplementary Figure 9
Suppl. Fig. 9a - Extended TSC diff time course	Slc16a1	Hbegf	Atp11a	Bmper	Syna	Gcm1	Synb	Tpbpa	Prl2c2	Ctsq	Lepr
Stem	padj	padj	padj	padj	padj	padj	padj	padj	padj	padj	padj
WT vs. KO-Atp11a	0.6762	0.8551	0.0027	0.6868	0.1963	0.6277	0.955	0.5835	0.3226	0.4421	0.219
WT vs. KO-Pparg	0.6762	0.8551	0.3304	0.0763	0.7407	0.7683	0.8961	0.6054	0.4864	0.2806	0.0678
2D
WT vs. KO-Atp11a	0.3921	0.0917	0.1449	0.836	0.5785	0.9452	0.5855	0.5971	0.6592	0.8457	N/A
WT vs. KO-Pparg	0.3921	0.4569	0.2335	0.0282	0.4016	0.6523	0.5855	0.5971	0.6592	0.3104	N/A
4D
WT vs. KO-Atp11a	0.0112	0.0065	0.0014	0.3104	0.6222	0.4045	0.62	0.5259	0.2805	0.3303	N/A
WT vs. KO-Pparg	0.0007	0.0462	0.0394	0.6865	0.0338	0.4045	0.2855	0.2194	0.2805	0.0011	N/A
6D
WT vs. KO-Atp11a	0.8142	0.2611	0.0269	0.7328	0.3797	0.7633	0.2637	0.5384	0.0763	0.0738	0.5959
WT vs. KO-Pparg	0.8142	0.9807	0.1531	0.7328	0.3367	0.7633	0.5768	0.5384	0.3122	0.6296	0.3865
8D
WT vs. KO-Atp11a	0.4849	0.3159	0.0152	0.7822	0.3225	0.16	0.0435	0.8009	0.1857	0.0552	0.3003
WT vs. KO-Pparg	0.7401	0.6956	0.9429	0.0406	0.3225	0.3171	0.182	0.8351	0.4903	0.3811	0.1123
