# Supplementary material for: Defects in placental syncytiotrophoblast cells are a common cause of developmental heart disease
Source: Nat Commun. 2023 Mar 1;14:1174. doi: 10.1038/s41467-023-36740-5 (PMC9978031; doi:10.1038/s41467-023-36740-5)
Supplement: Supplementary file 8 — Source Data [file 41467_2023_36740_MOESM8_ESM.xlsx]

## Sheet: Figure 1
Figure 1d - Embryo length (mm)
WT-Atp11a	KO-Atp11a	WT-Smg9	KO-Smg9	WT-Ssr2	KO-Ssr2
10.9558	9.05526	10.7883	9.68374	9.85728	9.12832
9.63975	7.88084	10.1258	10.3093	10.4254	10.0933
11.1339	8.03716	13.1665	9.78622	11.1183	9.05865
10.522	8.24787	10.5358	8.83996	10.1394	9.84126
8.83731	10.4671	10.2736	9.30297	9.93935	10.0422
8.67198	9.77576	10.4159	9.38276	9.99916	9.92814
11.2861	9.48487	10.791	9.31277	9.83778	8.58229
	9.47541	10.4455	9.6015	9.62148	8.80258
		10.8958	9.04556	10.7316	8.41158
		11.464		9.23802	8.73077
					9.34551
Figure 1f - Normalized ventricular space (mm^3)
WT-Atp11a	KO-Atp11a	WT-Smg9	KO-Smg9	WT-Ssr2	KO-Ssr2
0.00432004	0.0200907	0.000126033	0.0170324	0.000116947	0.0050155
0.00555546	0.0156401	0.00112396	0.0215533	0.00535009	0.00902359
0.00127188	0.0105148	0.00469321	0.00928072	0.00447274	0.0148197
0.000738462	0.0146135	0.00295456	0.0354872	0.00154216	0.0111326
0.0129872	0.0188191	0.00907874	0.0072831	0.00085088	0.00965718
0.0105517	0.0194403	0.0015372	0.00724208	0.000340666	0.0120376
0.0115348	0.0176563	0.00639712	0.0214914	0.0060495	0.00749447
	0.012787	0.000884561	0.0151541	0.000779372	0.0147049
		0.00459911	0.017342	0.00243949	0.0274493
		0.00059696		0.00266545	0.0118683
					0.0170326
Figure 1f - Normalized septal hole size (mm)
WT-Atp11a	KO-Atp11a	WT-Smg9	KO-Smg9	WT-Ssr2	KO-Ssr2
0	0.0162081	0	0.0210305	0	0.000753032
0	0.00944729	0	0.0214914	0	0.00894162
0	0.0125606	0	0.0217112	0	0.0224276
0	0.0264782	0	0.0310846	0	0.018059
0	0.00918933	0	0	0	0.0151374
0	0.0178419	0	0.0264995	0	0.00991352
0	0	0	0.0215533	0	0.0017652
	0.0212489	0	0.0185353	0	0.00531541
		0	0.0201173	0	0.0462577
		0		0	0.0121799
					0.0241803

## Sheet: Figure 2
Figure 2c - Rel placental areas
Mutation	RelDec	RelJZ	RelLab	RelVasArea
WT-Atp11a	0.208751	0.304692	0.479178	0.43437
WT-Atp11a	0.20363	0.262053	0.517867	0.479297
WT-Atp11a	0.199681	0.222517	0.536909	0.534785
WT-Atp11a	0.200206	0.326814	0.463201	0.394236
WT-Atp11a	0.278867	0.301198	0.410131	0.38671
WT-Atp11a	0.167981	0.303214	0.494239	0.480898
WT-Atp11a	0.285533	0.225888	0.422589	0.425127
WT-Atp11a	0.153689	0.277322	0.552596	0.499317
HET-Atp11a	0.202128	0.287766	0.489362	0.454787
HET-Atp11a	0.207008	0.2469	0.521294	0.50027
HET-Atp11a	0.194232	0.278988	0.515009	0.526192
HET-Atp11a	0.195937	0.309961	0.436435	0.431193
HET-Atp11a	0.207509	0.260068	0.412287	0.45802
HET-Atp11a	0.263994	0.220456	0.495508	0.428473
HET-Atp11a	0.184845	0.272101	0.517796	0.484501
HET-Atp11a	0.162992	0.270866	0.48189	0.422047
HET-Atp11a	0.23045	0.261848	0.468009	0.419431
KO-Atp11a	0.20963	0.269524	0.503817	0.447446
KO-Atp11a	0.261698	0.220104	0.47747	0.37175
KO-Atp11a	0.21032	0.300457	0.466362	0.35467
KO-Atp11a	0.196653	0.245467	0.542538	0.474198
KO-Atp11a	0.211111	0.250794	0.506349	0.469841
KO-Atp11a	0.292944	0.183179	0.48325	0.43407
KO-Atp11a	0.385693	0.173304	0.418879	N/A
WT-Smg9	0.263521	0.279632	0.456847	0.421174
WT-Smg9	0.195876	0.281989	0.522135	0.493633
WT-Smg9	0.214915	0.290664	0.494422	0.468585
WT-Smg9	0.205729	0.233073	0.561198	0.514323
WT-Smg9	0.209913	0.234694	0.555394	0.552478
WT-Smg9	0.27968	0.25783	0.462491	0.445739
WT-Smg9	0.240741	0.219259	0.54	0.496296
WT-Smg9	0.202909	0.262465	0.534626	0.533241
HET-Smg9	0.204126	0.296417	0.499457	0.431053
HET-Smg9	0.216216	0.237237	0.546547	0.503003
HET-Smg9	0.19807	0.287741	0.514188	0.474461
HET-Smg9	0.218107	0.255144	0.526749	0.492455
HET-Smg9	0.249665	0.232262	0.518072	0.45917
HET-Smg9	0.201946	0.227494	0.57056	0.474453
HET-Smg9	0.220727	0.215343	0.56393	0.530283
HET-Smg9	0.172368	0.231579	0.534211	0.455263
KO-Smg9	0.260668	0.279221	0.460111	0.404453
KO-Smg9	0.237447	0.177872	0.584681	0.544681
KO-Smg9	0.244854	0.15818	0.596966	0.582882
KO-Smg9	0.225738	0.174051	0.600211	0.554852
KO-Smg9	0.3069	0.162719	0.530381	0.494336
KO-Smg9	0.221538	0.187692	0.590769	0.518974
WT-Ssr2	0.213018	0.242604	0.544379	0.553846
WT-Ssr2	0.13557	0.178523	0.465772	0.621477
WT-Ssr2	0.188108	0.291892	0.52	N/A
WT-Ssr2	0.211217	0.300716	0.488067	N/A
WT-Ssr2	0.2	0.210427	0.945024	0.520379
WT-Ssr2	0.215297	0.20255	0.582153	0.516997
WT-Ssr2	0.175758	0.310101	0.514141	0.49899
WT-Ssr2	0.263909	0.253923	0.482168	0.450785
WT-Ssr2	0.16	0.197073	0.642927	0.549268
WT-Ssr2	0.23541	0.254204	0.510386	0.455984
HET-Ssr2	0.232221	0.312046	0.455733	0.473149
HET-Ssr2	0.176271	0.337853	0.485876	N/A
HET-Ssr2	0.253133	0.250627	0.496241	0.56015
HET-Ssr2	0.267281	0.270968	0.461751	0.392627
HET-Ssr2	0.206055	0.275391	0.518555	0.415039
HET-Ssr2	0.197785	0.257911	0.544304	0.504747
HET-Ssr2	0.261364	0.238636	0.5	0.458333
KO-Ssr2	0.170144	0.23114	0.598716	N/A
KO-Ssr2	0.260492	0.218524	0.520984	0.402315
KO-Ssr2	0.233788	0.206485	0.559727	0.527304
KO-Ssr2	0.250991	0.23646	0.51255	0.454425
KO-Ssr2	0.197836	0.238022	0.564142	0.517774
KO-Ssr2	0.25163	0.298566	0.449804	0.439374
KO-Ssr2	0.253281	0.217848	0.528871	0.435696
KO-Ssr2	0.213723	0.245219	0.541057	0.517435
KO-Ssr2	0.266754	0.185283	0.547963	0.496715
KO-Ssr2	0.226308	0.24611	0.527581	0.475248
Figure 2d - sTGCs/FOV
	Atp11a	Smg9	Ssr2
WT	47	81	43
WT	52.67	54.67	52.67
WT	39	54.67	50.67
WT	46	52	39.33
WT	48	60.67	55
WT	49.33	61.67	57.5
WT	45.33	60	69
WT	57.33	51.67	53
WT			61
HET	64.33	55	47
HET	45.67	54.67	66.33
HET	55.33	53.33	59.33
HET	39.33	76	65.67
HET	56.33	54.33	51.5
HET	38.67	68	48.33
HET	54.67	65.67
HET	47	63.67
HET	60.33
KO	43.33	41.33	50.33
KO	53	45	37
KO	57.67	31	39.67
KO	55	38.33	38.33
KO	59	20.33	51
KO	60.67	30.33	41.67
KO	50.67	44	43.33
Figure 2g - Vascular areas (Fetal)
	Atp11a	Smg9	Ssr2
WT	24289.8	23543.9	24665
WT	28733.2	26242.8	25909.3
WT	27235.5	31470.5	23001
WT	27552	24881.2	24515.6
WT	26660.9	22183.9	24671.8
WT	26253.8	26653.8	27120.9
WT	25423.3	28921.9	26972.2
WT	28003.7	25311.6	22336
WT	28388.5	25577	25923.4
WT	23662.5	28040.4	23805.8
WT	27241.1	29931.7	26995.1
WT	27414.4	27566.7	25554.9
WT	28026.4	25642.4	30618.1
WT	26583.9	25678.4	28226.2
WT	26738.8	28873.4	25175.6
WT	25604.6	28113.3	25159.3
WT	24600.8	32510.7	29142.7
WT	28197.3	25674	26508.1
WT	24921.3	23536.7	25668
WT	26451.1	31713.6	28395.7
WT	26263.1	25286.3	29881.7
WT	29721.9	27499.6	28447.7
WT	25135.4	31725.8	23501.1
WT		26087.3	27396.3
HET	27811.7	24358.7	28963.6
HET	25285.8	24602.7	25763.9
HET	27953.3	25750.1	24170.8
HET	23374.9	22350.3	27911.1
HET	27665.1	25731.1	25072.5
HET	31697.7	25893.1	18897.6
HET	28738.9	30085	20971.1
HET	29869.3	30584.3	29059.1
HET	25462	27526.3	21398.8
HET	24796.3	25472.8	26866.8
HET	21165	30858.6	29120.8
HET	25881.9	27640.3	24917.7
HET	22419.7	25017.8	25799.6
HET	27663.2	28469.9	25132.3
HET	20391	27040.8	23883.4
HET	23581.6	27764.1	30101.3
HET	28088.6	30764.8	31875.8
HET	22981.3	27651.7	23161.6
HET	31644.2	27822.3
HET	27879.3	25360.8
HET	20921.1	28871.2
HET	28880.6	23261.9
HET	28134.9	22196.8
HET	26288.7	23048.4
HET	27899.2
HET	25837.9
HET	23476.4
KO	19962	28838.1	28941.9
KO	19265.9	27244.3	29649
KO	19593.8	32482.1	25673.9
KO	25697.7	39902.4	26799
KO	31203.4	32537.3	28633
KO	32857.6	32131	30033.9
KO	17756.1	27160.8	29752.3
KO	18724.2	26999.5	26014.1
KO	28342.9	31436.4	29752.6
KO	28193.8	37441.1	26313.6
KO	24646.9	30804	28032.1
KO	19576.4	36330	26136.1
KO	26232.7	32050.6	30820
KO	25018.3	34806.6	29398.6
KO	28217	33970.2	31232.7
KO	23757.3	35984.5	31165
KO	29623.7	36138.3	27414.2
KO	25205.1	29079.3	30039.4
KO	25646.7	27992.3	31046.8
KO	24347.5	32102.1	28188.1
KO			33152.9
KO			29740.9
KO			30068.7
KO			27147.2
Figure 2g - Vascular areas (Maternal)
	Atp11a	Smg9	Ssr2
WT	37082	40144.9	35661.1
WT	34350.4	35677.7	35385.7
WT	34720	30173.3	37452.9
WT	35706.8	38031.3	34140.1
WT	37112.7	41366.4	36191.4
WT	37104.6	36796.8	34574.5
WT	38163.6	34695.3	35554.9
WT	34863.2	37546.4	41312.6
WT	34217.8	38665.2	36441.3
WT	38230	37851.1	38463.9
WT	34119.8	36171.6	34124.6
WT	34345.9	39566.6	25554.9
WT	35128.5	41236.1	30613.1
WT	35382.7	42613.5	33039.9
WT	35654.3	38239.6	35822.6
WT	35459	38980.3	34788.7
WT	36951.7	33956.6	31202.6
WT	31751.8	42310.4	34306.8
WT	35703.4	43993.2	34940.3
WT	32510.1	35671.9	31945.7
WT	34818.4	39993.1	31140.2
WT	31340	37560.2	35467.8
WT	35640.8	35390.2	40790.3
WT		39830.7	34691.2
HET	35702.5	37625.7	28825.6
HET	38286.3	37316.7	36199.9
HET	33697.2	36525.3	35072.3
HET	37999.8	39676	33578
HET	35868.4	35962.6	38174.1
HET	31196	35173.1	44492.2
HET	33528	35281.7	43336.8
HET	29714.8	34910.3	33832.9
HET	33454.3	37104.6	41909.8
HET	36206.8	39362.2	33687.2
HET	41157.1	35261.4	31899.8
HET	36744.2	36356.7	36293.5
HET	41460	40846.1	35989.5
HET	34315.8	37126.7	37486.3
HET	42271.7	37829	36799.7
HET	36649.9	39577.7	32819.2
HET	32914.9	36924.6	30016.9
HET	39667.7	38156.9	37856.1
HET	29843.3	37614.1
HET	32861.3	40156.4
HET	40148.3	36810.9
HET	32124.5	43053.8
HET	32628.3	44431.7
HET	35782.4	43262.6
HET	34044.9
HET	35455.1
HET	38304
KO	42314.6	35514.1	32094.3
KO	44312.9	37888.8	34682.9
KO	44554.4	34712.2	36886.5
KO	39421	27577.5	33536.2
KO	34597.5	33890	31948.1
KO	31398.8	33798.1	31509
KO	48427.2	38016.9	32186.8
KO	44428.5	27160.8	34776.3
KO	37001.8	33547.8	32363.9
KO	37126.8	28654.3	33862.9
KO	40976.2	35082	31911.9
KO	46357.6	28426	37420.1
KO	38271	32941.3	31728.2
KO	39282	30230.8	34471.6
KO	34649.2	33566.9	33546.8
KO	41021.7	31357.5	32030.7
KO	36050.2	31423	35612.5
KO	40097.5	38079.4	32939.1
KO	41056.6	38791.9	30531.3
KO	40044.5	34319	33873.6
KO			29424.6
KO			32959.6
KO			32175.7
KO			35126.8
Figure 2h - Blood space perimeters (Fetal)
	Atp11a	Smg9	Ssr2
WT	5761.87	5630.74	5669.62
WT	5811.22	6234.83	6162.84
WT	6306.34	6678.03	5832.15
WT	6373.65	5892.33	6150.38
WT	6011.06	5535.34	5811.11
WT	6881.23	6452.06	5754.32
WT	5283.83	6241.25	5490.26
WT	6224.89	6743.36	4944.84
WT	6665.32	6189.65	5510.45
WT	6134.61	6716.29	5094.47
WT	6208.03	6632.59	5901.44
WT	6504.7	6074.78	5784.99
WT	5568.07	5889.69	7084.21
WT	6281.86	5013.93	7100.56
WT	6751.55	6516.8	6846.81
WT	6639.18	6190	6657.92
WT	6762.36	7208.54	6606.1
WT	7117.77	5907.67	5833.86
WT	7012.91	4653.15	6554.89
WT	7289.36	5185.9	6662.59
WT	6326.03	5931.92	6517.05
WT	6798.86	6288.47	4771.89
WT	6516.54	5025.16	4527.97
WT		6128.73	5605.9
HET	5853.41	6464.37	6851.68
HET	6280.61	6734.45	7147.47
HET	6397.55	5464.86	7116.24
HET	6368.35	5402.06	5852.49
HET	5862.93	6309.98	5479.37
HET	6248.3	6535.74	4316.32
HET	5945.57	6043.5	5566.66
HET	6774.31	5828.77	6134.9
HET	6374.25	6261.23	5288.05
HET	6817.81	6333.63	6621.29
HET	5721.63	5969.83	6310.28
HET	6348.99	6544.76	5860.7
HET	5095.32	5839.94	5438.79
HET	5924.75	5946.72	5090.19
HET	5329.84	6524.29	5663.7
HET	6178.57	5631.96	5391.27
HET	6398.98	5273.14	5964.48
HET	5801.48	6799.16	6064.65
HET	6436.74	6520.58
HET	6430.63	6180.04
HET	5813.7	6329.96
HET	7669.35	5253.05
HET	7212.79	5359.9
HET	6347.88	5689.18
HET	6793.21
HET	6840.98
HET	6268.83
KO	3072.37	6490.41	5476.03
KO	3368.43	5860.98	4785.73
KO	3052.85	5059.24	5151.88
KO	4008.31	4835.79	5489.33
KO	5053.66	5945.18	5846.17
KO	5258.96	5972.94	5966.08
KO	3883.7	5622.58	5846
KO	3566.72	6056.25	5379.57
KO	4627.72	6271.18	5456.58
KO	4914.78	6347.18	5922.39
KO	4733.03	6500.67	6022.65
KO	4103.53	6915.16	4787.92
KO	4063.59	6435.96	5455.21
KO	4395.87	6782.4	5542.79
KO	4693.47	6540.36	5580.37
KO	4812.01	6266.31	5166.67
KO	3920.54	6624.82	5502.85
KO	5099.81	6562.15	5280.68
KO	4051.56	6607.87	5726.03
KO	5007.44	6490.48	5171.49
KO			5101.58
KO			5164.75
KO			5310.39
KO			5233.25
Figure 2h - Blood space perimeters (Maternal)
	Atp11a	Smg9	Ssr2
WT	6089.76	5866.03	5883.66
WT	5736.46	6634.24	6273.44
WT	6378.02	6387.88	6266.35
WT	6516.62	6058.42	6132.57
WT	6057.45	6023.56	5759.15
WT	6770.75	6537.29	6016.9
WT	5410.63	6220.5	5510.34
WT	5923.57	7128.55	5263.39
WT	6593.71	6586.44	5669.53
WT	6297.72	6558.5	5302.32
WT	6050.72	6720.36	5866.93
WT	6783.72	6301.07	5784.99
WT	5914.74	6056.88	7061.99
WT	6505.26	5176.77	7206.69
WT	6970.04	6761.64	6902.44
WT	6983.49	6430.25	6667.33
WT	6841.21	7328.99	6641.23
WT	7298.56	5985.66	6251.55
WT	6960.34	5046.6	6657.46
WT	7306.08	5244.98	6493.48
WT	6421.76	6442.3	6568.56
WT	6536.65	6444.62	4503.13
WT	6464.93	5068.72	4677.16
WT		6632.65	5605.38
HET	5751.65	6586.66	7652.63
HET	6626.37	7233.81	6081.54
HET	6243.95	5906.52	7226.48
HET	6405.46	5913.07	5522.23
HET	6030.98	6369.69	5547.29
HET	5968.24	6591.15	4733.29
HET	6083.26	6285.22	6048.43
HET	6620.55	6050.99	6076.98
HET	6522.38	6465.78	5779.71
HET	7115.35	6596.79	6671.73
HET	6339.49	6000.09	6143.87
HET	6600.78	6692.48	6013.47
HET	5507.54	5858.47	5416.78
HET	6172.84	6162.46	5433.63
HET	6080.58	6567.42	5977.01
HET	6404.1	5890.59	5409.28
HET	6429.57	5276.88	5639.81
HET	6261.08	6882.59	6473.85
HET	6050.38	6784.11
HET	6400.58	6451.04
HET	6306.31	6374.69
HET	7509.64	5783.39
HET	7422.93	5766.02
HET	6374.02	6051.79
HET	6716.87
HET	6937.98
HET	6601.12
KO	3444.55	6606.65	5337.32
KO	3968.39	6006.05	4758.69
KO	3570.93	4929.39	5195.17
KO	4395.64	4822.16	5410.2
KO	4596.58	6028.9	5541.96
KO	4984.61	5945.91	5633.99
KO	4573.65	5793.48	5636.96
KO	4069.68	5622.58	5421.53
KO	4607.11	5965.84	5218.04
KO	4997.41	6200.47	5693.16
KO	4917.78	6434.64	5313.47
KO	4588.1	6360.68	4931.26
KO	4284.55	6357.47	5245.05
KO	4582.47	6557.41	5577.07
KO	4784.86	6591.52	5381.1
KO	5070.91	6369.17	5019.7
KO	4070.33	6272.52	5494.72
KO	5313.03	6787.22	5227.69
KO	4417.71	6510.12	5642.72
KO	5282.77	6543.43	5193.98
KO			4910.52
KO			5367.73
KO			5293.06
KO			5121.26

## Sheet: Figure 4
Figure 4b - Embryo length (mm)
Atp11a	WT	HET	KO	cKO-E	cKO-T		Smg9	WT	HET	KO	cKO-E	cKO-T		Ssr2	WT	HET	KO	cKO-E	cKO-T
	12.01	11.9	10.73	12.44	9.82			12.3	12.02	10.87	10.72	11.74			11.19	11.08	10.38	10.78	11.73
	11.76	12.46	11	11.92	6.69			11.88	11.65	11.15	11.66	11.41			11.73	11.25	10.61	10.16	11.59
	11.9	12.41	9.94	11.54	9.79			10.98	12.19	10.02	11.6	12.8			12.03	11.92	10.73	10.58	11.21
	11.59	12.07	9.98	12.07	10.76			11.4	12.71	10.36	12.07	11.36			11.69	11.63	11.47	10.64	11.23
	11.66	11.41	9.32	12.04				11.91	11.55	10.5	12.6	11.98			10.75	11.84	10.66	11.16	10.65
	11.99	12.11	10.38	11.71				12.61	12.78	10.46	12.24	11.06			12.04	11.58	10.24	10.99
	11.86	12.01	9.13	11.66				12.4	12.38	10.9	10.38				11.58	11.71		11.84
	11.36	12.14		12.02				13	11.83	10.66	11.25				11.84	11.29		10.48
	11.71	12.23						10.43	12.09		10.29				12.1	11.85
	11.7	11.14						11.97	10.8		10				11.73	11.44
	11.62	11.97						13.01	12.03						12.28	12.76
	12.4	12.3						12.33	12.66						11.61	12.12
	10.81	12.02						11.91	12.52						11.98	10.93
	11.63	11.93						11.94	13.02						11.87	11.84
	11.56	12.59						12.21	12.46						11.73	11.8
	11.14	12.23						10.56	12.75						11.77	11.82
	10.81	11.01						11.88	13.02							11.15
	11.55	11.25						11.5	11.36							11.05
	11.86	11.3						13.03	11.72							11.26
	11.44	11.62						12.22	13.05							11.56
	11.27	11.13						12.46	12.53							11.08
	12.29	11.54						12.1	12.43
	12.14	11.15						11.86	11.93
		11.42						12.2	11.79
		9.67						12.01	12.13
		11.29						11.23	11.86
		11.26						11.88	11.46
		10.97						11.61	11.69
		11.35						11.7	11.8
		10.86						11.12	12.03
								10.48	11.81
									11.64
									12.22
									12.56
									11.52
									11.82
									11.43
									10.98
									11.69
									13.33
									11.27
									11.01
									10.77
									10.78
Figure 4c - Normalized ventricular space (mm^3)
Atp11a	WT	HET	KO	cKO-E	cKO-T		Smg9	WT	HET	KO	cKO-E	cKO-T		Ssr2	WT	HET	KO	cKO-E	cKO-T
	0.00432004	0.0064355	0.0200907	0.00810331	0.0111116			0.000126033	0.0037535	0.0170324	0.0109074	0.00388525			0.000116947	0.000710163	0.0050155	0.0150263	0.00540374
	0.00555546	0.00144165	0.0156401	0.00194276	0.0179524			0.00112396	0.00125581	0.0215533	0.00533714	0.0101282			0.00535009	0.000268846	0.00902359	0.0105605	0.00492545
	0.00127188	0.00164939	0.0105148	0.0039341	0.0120605			0.00469321	0.000284415	0.00928072	0.013039	0.0068549			0.00447274	0.00475169	0.0148197	0.00682329	0.00198855
	0.000738462	0.00900881	0.0146135	0.00532491				0.00295456	0.00775779	0.0354872	0.015421	0.00221428			0.00154216	0.000185947	0.0111326	0.0140406	0.0114059
	0.0129872	0.00731096	0.0188191	0.00817456				0.00907874	0.00767977	0.0072831	0.00302875	0.00583642			0.00085088	0.000340666	0.00965718	0.0170414	0.000228848
	0.0105517	0.00459123	0.0194403	0.00414449				0.0015372	0.00222094	0.00724208	0.0108094	0.00491086			0.0060495	0.00198642	0.0120376	0.0156315
	0.0115348	0.012895	0.0176563	0.00459016				0.00639712		0.0214914	0.0169066				3.00567e-05	0.00125518	0.00749447	0.0252826
	0.00054814	0.0025063	0.012787					0.000884561		0.0151541					0.000779372	0.00246631	0.0147049
	0.00719662	0.000117068	0.0157994					0.00459911		0.017342					0.00243949	0.00182978	0.0274493
	0.0073781	0.006185	0.0157994					0.00059696							0.00266545	0.0126886	0.0118683
	0.00062647	8.20216e-05						0.00839127							0.0080509	0.00232652	0.0170326
	0.00054814	0.00242159						0.002728							0.00226189	0.000417536	0.0193443
		0.00243819						0.00157544							0.00172336	0.00835429	0.0205692
								0.00221428							0.000992193	0.00383984
								0.00712505							0.00663288	0.0031605
								0.00811074							0.00170883	0.00448895
								0.0113556								0.0022661
																0.00293574
																0.000991088
Figure 4c - Normalized septal hole (mm)
Atp11a	WT	HET	KO	cKO-E	cKO-T		Smg9	WT	HET	KO	cKO-E	cKO-T		Ssr2	WT	HET	KO	cKO-E	cKO-T
	0	0	0.0162081	0	0.0151833			0	0	0.0210305	0.0221971	0			0	0	0.00753032	0.0145812	0
	0	0	0.00944729	0	0.0137429			0	0	0.0214914	0	0			0	0	0.00894162	0.00172142	0
	0	0	0.0125606	0	0			0	0	0.0217112	0.0109189	0			0	0	0.0224276	0.00555535	0
	0	0.00409236	0.0264782	0				0	0	0.0310846	0.0163536	0			0	0	0.018059	0.0087902	0
	0	0	0.00918933	0				0	0	0	0	0			0	0	0.0151374	0.0151916	0
	0	0	0.0178419	0				0	0	0.0264995	0.0171821	0			0	0	0.00991352	0.0232076
	0	0.0156634	0	0				0		0.0215533	0.00896748				0	0	0.0017652	0.0166621
	0	0	0.0212489					0		0.0185353					0	0	0.00531541
	0	0	0.00681579					0		0.0201173					0	0	0.00543044
	0	0	0.00336878					0							0	0	0.0121799
	0	0						0							0	0	0.0241803
	0	0						0							0	0	0.0116958
		0						0							0	0	0.0227797
								0							0	0
								0							0	0
								0							0	0
								0							0	0
																0
																0

## Sheet: Figure 5
Figure 5e - Cell type deconvolution
FigOrder	Cluster order	ClusterID_verified	WT	WT	WT	WT	WT	WT	HET	HET	HET	HET	HET	HET	HET	HET	KO	KO	KO	KO	KO	KO	KO
1	JZP 1	3	0.0279964	0.1464	0	0.100653	0.0503193	0.154676	0.0710759	0.0574725	0	0.166103	0.0392059	0.0524931	0.00126618	0.164868	0.0397967	0.12249	0.121046	0	0	0	0
2	JZP 2	2	0	0	0	0	0	0	0.0941412	0	0	0	0.0304536	0	0.362817	0	0.0913634	0.0948041	0	0.235518	0	0	0
3	GC	1	0.292606	0.399345	0.325214	0.233069	0	0.12868	0.0681531	0.330631	0	0.345107	0.169917	0.162242	0.0796034	0.353151	0	0	0	0	0	0	0
4	SpT Precursor	5	0	0	0	0.141441	0	0	0.0948401	0	0	0	0	0.0743039	0.0170546	0	0.389778	0	0.0281004	0.168357	0	0	0.17943
5	SpT	4	0.236305	0.0239663	0.0720989	0.184913	0.305927	0.279073	0.0734208	0.545097	0	0.262656	0.113044	0.38748	0	0.0128852	0	0	0	0	0	0	0
6	LaTP	10	0.131328	0.0394884	0.0097053	0.0623197	0.0919962	0.0939775	0.0692318	0	0.0925977	0.0719074	0.133199	0	0.0373414	0.139995	0.0240521	0.177631	0.0320132	0.00550291	0.142065	0.0188514	0
7	LaTP 2	6	0	0.00890429	0.0420117	0.0583883	0.0313347	0	0.0594924	0.0137966	0	0.00461096	0	0.101758	0.0947833	0	0.183067	0.0247217	0.0473222	0.0261714	0.033385	0	0.10722
8	S-TGC Precursor	7	0	0.0429214	0.00928279	0	0	0	0.126009	0	0	0	0	0	0.166062	0	0.243321	0.115462	0.142805	0.229627	0.430304	0.40765	0.388653
9	S-TGC	8	0.104186	0	0.0933761	0.0287367	0.169751	0.035281	0.0481005	0.0392516	0.18938	0.0352675	0.122986	0.115717	0	0.0566344	0	0	0.170914	0.00735473	0	0	0
10	SynTI Precursor	11	0	0	0	0.0714763	0.028589	0	0.0802997	0	0	0	0	0	0.0524721	0	0.028622	0.132043	0.17245	0.126961	0.260604	0.270565	0.296296
11	SynTI	0	0.197575	0.170749	0.223731	0	0.224566	0.131537	0.0724618	0.0137521	0.42495	0.053212	0.233033	0.0499143	0	0.0498083	0	0	0	0	0	0	0
12	SynTII Precursor	12	0.0100038	0.0242798	0.000216399	0.0222415	0.0784729	0.125875	0.0762129	0	0.0670866	0.061136	0.0692159	0	0.0833177	0.00584698	0	0.211936	0.195547	0.17143	0.133641	0.302934	0.0284012
13	SynTII	9	0	0.143946	0.224365	0.0967606	0.0190439	0.0509	0.0665607	0	0.225986	0	0.0889458	0.0560919	0.105283	0.216811	0	0.120911	0.0898028	0.0290776	0	0	0

## Sheet: Figure 6
Figure 6a - Proliferation
WT					KO
Condition	ID	Day	Count(live)		Condition	ID	Day	Count(live)
DAY 0	AW5_1	0	50000		DAY 0	A23_1	0	50000
DAY 0	AW5_2	0	50000		DAY 0	A23_2	0	50000
DAY 0	AW5_3	0	50000		DAY 0	A23_3	0	50000
DAY 0	AW6_1	0	50000		DAY 0	A33_1	0	50000
DAY 0	AW6_2	0	50000		DAY 0	A33_2	0	50000
DAY 0	AW6_3	0	50000		DAY 0	A33_3	0	50000
DAY 0	AW8_1	0	50000		DAY 0	A5_1	0	50000
DAY 0	AW8_2	0	50000		DAY 0	A5_2	0	50000
DAY 0	AW8_3	0	50000		DAY 0	A5_3	0	50000
DAY 0	AW9_1	0	50000		Differentiation	A23_1	2	202000
DAY 0	AW9_2	0	50000		Differentiation	A23_3	2	86500
DAY 0	AW9_3	0	50000		Differentiation	A33_1	2	173000
Differentiation	AW5_1	2	293000		Differentiation	A33_2	2	72100
Differentiation	AW5_2	2	226000		Differentiation	A33_3	2	115000
Differentiation	AW6_1	2	284000		Differentiation	A5_1	2	144000
Differentiation	AW6_2	2	317000		Differentiation	A5_2	2	91300
Differentiation	AW8_1	2	663000		Differentiation	A5_3	2	327000
Differentiation	AW8_2	2	346000		Differentiation	A23_1	4	1250000
Differentiation	AW9_1	2	332000		Differentiation	A23_3	4	1225000
Differentiation	AW9_2	2	327000		Differentiation	A33_1	4	433000
Differentiation	AW5_1	4	1440000		Differentiation	A33_2	4	407000
Differentiation	AW5_2	4	1202500		Differentiation	A5_1	4	769000
Differentiation	AW6_1	4	1730000		Differentiation	A5_2	4	720000
Differentiation	AW6_2	4	1540000
Differentiation	AW8_1	4	1440000
Differentiation	AW8_2	4	1420000
Differentiation	AW9_1	4	625000
Differentiation	AW9_2	4	1080000
Figure 6b - TSC differentiation
Cdx2	WT	WT	WT	WT	WT	WT	WT	WT	WT	WT	WT	WT	WT	KO	KO	KO
Stem	1.01247	0.823028	1.1766	1.01994	1.59016	0.700182	1.08575	0.623913	1.10963	0.851732	0.981717	0.730601	1.32632	0.738828	0.701637	1.02152
2D	0.00207544	0.0242595	0.00277567	0.0660193	0.342393	0.333294	0.19851	0.342393	0.116546	0.0477764	0.0530995	0.0158517	0.0499153	0.131547	0.00677794	0.0424011
4D	0.00771702	0.0104661	0.021486	0.0147749	0.0142148	0.0319172	0.0114448	0.0261755	0.0193562	0.0146951	0.0132705	0.0144622	0.0072738	0.0126715	0.00869463	0.0292389
Eomes
Stem	0.890375	1.06606	0.810014	1.30063	1.12553	0.748457	0.984705	1.14131	1.3055	0.972742	1.13917	0.579709	1.00288	0.740888	1.7346	0.76375
2D	0.000222287	0.00372119	0.00100325	0.00436556	0.0523734	0.0434821	0.044799	0.187021	0.0888886	0.0107453	0.161594	0.0145943	0.0888886	0.0195125	0.0151962	0.00213872
4D	0.00115887	0.000270059	0.00102957	0.000251341	0.00113106	0.00355229	0.00119571	0.0067849	0.00580656	0.00149114	0.0143042	0.000641225	0.00947149	0.00057588	0.00174884	0.000419936
Slc16a1
Stem	1.15268	0.834808	0.810014	1.16573	0.812821	1.07204	0.980956	1.13419	0.798773	1.15832	1.04598	0.71708	1.27985	0.877285	1.029	1.5457
2D	0.00312243	0.102919	0.0365603	0.586894	0.796946	0.576549	0.821131	0.796946	0.849459	1.4583	1.19284	1.57274	1.20874	0.466804	0.0487795	0.14959
4D	2.28903	4.19112	4.36496	3.32686	2.57449	2.68804	3.59068	4.54152	2.22496	4.04159	3.06449	4.29751	4.19391	2.57333	1.81119	2.26251
Hbegf
Stem	1.29511	0.628395	0.791728	1.47742	0.801818	1.69981	0.799773	0.857187	0.583712	1.06505				0.539518	1.15381	1.18625
2D	0.211649	0.405117	1.38167	0.703721	0.788248	0.689202	1.21939	2.61703	0.56533	1.28242				0.191632	0.808363	0.501067
4D	3.93512	11.0789	12.9637	11.8467	19.6348	7.71157	16.0253	17.6145	9.75759	18.7342				3.41782	2.33444	5.38797
Gcm1
Stem	0.504031	0.802024	0.825533	1.76215	1.04268	1.31048	0.665242	0.875339	0.796075	0.679103	1.06907	1.67915	0.989122	0.600445	1.6724	2.15475
2D	11.6983	5.45539	13.0494	11.1217	12.24	18.3747	13.398	21.1472	27.5921	35.0768	2.74724	6.077	8.30752	14.4479	21.4183	5.19917
4D	1.70473	5.79887	0.905739	0.897802	1.4039	3.00462	3.8849	0.291594	7.51902	0.530142	1.25306	1.47242	2.55679	2.81862	5.10428	2.35149
Synb
Stem	0.524481	0.779799	1.3982	3.19277	0.341447	0.433537	0.164471	2.80625	0.572824	0.726389	0.47437	0.585457		0.503116	0.566035	1.92603
2D	103.111	8.06308	33.6833	6.21189	7.10353	53.7407	6.21189	3.18217	5.04937	0.494659	86.2619	3.18217		17.9193	128.549	41.4109
4D	148.394	139.094	293.118	51.0121	35.8546	104.98	40.8437	111.663	53.4246	28.9704	63.6583	123.443		108.049	340.688	238.519
Tpbpa
Stem	1.03316	1.60568	0.329059	0.355108	0.625816	0.355108	0.425139	3.27092						2.03877	4.81299	0.743691
2D	139.913	0.906823	2.29751	0.0753348	0.147501	0.851863	0.229518	0.306092						0.908382	6.38326	1.80053
4D	189.785	2484.85	2253.12	95.03	39.914	619.553	39.3249	49.6506						1182.96	156.6	3464.21
Ctsq
Stem	0.089515	0.673668	1.73354	2.41708	0.0861914	0.168748	0.0464788	3.74949	0.0352835	3.38773	0.0558275	0.119464	0.436974	0.206148	0.0660844	1.14237
2D	6.39467	0.75764	0.60823	1.90628	0.0427905	0.26325	0.158178	0.674624	0.26325	0.0583329	0.827666	0.11114	3.50801	0.168068	0.0815476	2.51758
4D	192.85	304.735	131.402	803.536	200.703	101.376	317.355	263.381	56.5428	216.453	250.763	220.616	333.359	206.476	49.8987	199.211
Figure 6c - Fusion index
WT	KO
0.38	0.05
0.12	0.04
0.82	0.47
0.26	0.48
0.94	0.17
0.71	0.64
1.86	0.07
1.82	0.35
1.43	0.35
0.62	0.23
0.44	0.76
0.35	0.16
0.64	0.3
0.62	0.39
0.21	0.16
	0.19

## Sheet: Figure 7
Figure 7a - 4D diff - qPCR values
WT	Atp11a KO	Pparg KO	Smg9 KO
2.28903	2.57333	1.41316	1.2162
4.19112	1.81119	1.55284	1.2715
4.36496	2.26251	1.52858	1.88693
3.32686
2.57449
2.68804
3.59068
4.54152
2.22496
4.04159
3.06449
4.29751
4.19391

## Sheet: SuppFig 1
Suppl. Fig. 1a - Expression Data
E10.5 placenta
Nkx2.5	-6.6623	-6.31186	-4.32959
Isl1	-1.05086	-1.40497	-1.32959
Hand1	8.53594	8.89628	7.96273
Hand2	8.5515	8.7361	8.77169
Tpbpa	10.4722	9.36242	10.1997
Prl2c2	8.20561	9.09222	7.6591
Atp11a	9.58176	8.94487	9.6038
Smg9	4.868	4.56381	4.76185
Ssr2	7.70963	8.1207	7.74497
E10.5 heart
Nkx2.5	8.00863	7.61567	7.99155
Isl1	2.76662	2.10699	3.81109
Hand1	6.57622	6.39391	6.85365
Hand2	7.31839	7.08435	7.37669
Tpbpa	-1.80716	-4.95371	-0.490802
Prl2c2	-2.31412	-0.120817	-1.88935
Atp11a	7.61061	7.28126	7.45555
Smg9	5.14272	4.84152	5.05316
Ssr2	6.90339	7.09325	6.87958
E14.5 placenta
Nkx2.5	-5.47901	-4.63417	-3.64603	-3.8896	-4.84758	-5.6463	-6.69493	-6.74155	-6.5407	-4.61472	-6.72222	-5.78009	-6.57536	-5.52537	-6.62932	-6.631	-6.51393	-6.56871	-4.74933	-6.68238	-6.56359	-6.74463	-5.46666
Isl1	-1.83516	-1.24185	-1.36592	-1.8896	-1.90898	-0.646301	-3.0835	-1.00459	-1.86514	-1.85983	-2.57022	-1.97273	-1.96393	-1.31592	-1.52312	-2.67165	-2.55457	-2.41671	-1.22577	-2.53037	-1.4574	-1.63843	-2.46666
Hand1	7.98694	8.03986	8.28909	8.1456	8.20386	8.31831	7.99125	8.17465	8.14153	8.3054	7.98832	8.04785	7.9658	8.04697	7.99233	8.09707	8.24007	8.03064	8.17567	7.99711	8.41991	8.07587	8.0475
Hand2	4.63798	5.50315	6.47939	6.37386	5.41999	6.08289	5.95891	5.43559	6.3074	6.41612	5.9956	6.08429	5.72098	5.51115	6.69496	6.2761	4.59445	6.31885	4.40612	5.47385	5.8587	6.04377	5.72254
Tpbpa	13.8093	13.6905	13.8923	13.9648	13.7872	13.8122	13.9021	13.9089	13.7109	13.6483	13.6971	13.9404	13.7525	13.7341	13.7304	13.811	14.0723	13.7435	14.0722	13.8844	13.9035	13.829	14.0455
Prl2c2	5.93488	5.97409	5.85524	6.37229	5.4524	6.05479	5.87992	5.77102	5.76517	5.9993	5.58934	5.73414	5.65179	5.76695	5.1929	5.91063	5.8533	5.76941	6.11253	5.6576	6.10509	6.10608	5.92297
Atp11a	9.43929	9.44115	9.39294	9.40581	9.51149	9.441	9.45324	9.56351	9.51906	9.59193	9.62742	9.23987	9.71941	9.56197	9.705	9.52682	9.56874	9.476	9.68636	9.67626	9.51292	9.70398	9.62422
Smg9	4.14487	4.19159	4.34671	4.31007	4.16458	4.3166	4.05419	4.08376	4.16109	4.28765	4.32081	4.09259	4.14079	4.17853	4.40686	4.25571	4.00439	4.26277	4.19098	4.21614	4.41972	4.32251	4.29738
Ssr2	8.45348	8.37501	8.42902	8.72353	8.43005	8.6715	8.39739	8.52154	8.37638	8.44302	8.30322	8.5799	8.37359	8.40032	8.1571	8.3117	8.49089	8.35313	8.49514	8.2806	8.3884	8.34521	8.43383
Heart Dev Time course (from He et al., Nature 2020)
	E10.5	E11.5	E12.5	E13.5	E14.5	E15.5	E16.5
Nkx2.5	13.45	13.44	13.67	13.44	13.56	13.56	13.29
Isl1	10.24	9.92	9.16	8.93	8.76	8.47	8.49
Hand1	12.48	12.03	12.02	11.15	10.67	10.64	10.29
Hand2	10.44	10.73	10.75	10.47	10.71	10.5	10.16
Atp11a	11.639	11.806	12.21	11.51	11.97	11.86	11.6
Smg9	11.101	10.876	10.91	10.96	10.9	10.92	10.94
Ssr2	13.104	13.25	13.07	13.23	13.1	13.17	12.93
Suppl. Fig. 1e - Liver volume
WT-Atp11a	KO-Atp11a	WT-Smg9	KO-Smg9	WT-Ssr2	KO-Ssr2
1.33123	0.543535	1.11284	0.672257	0.857822	0.140072
1.25747	0.162841	1.65096	0.437976	1.06889	0.223362
0.923284	0.233351	1.6404	0.676212	1.33715	0.254674
1.22953	0.234981	1.00485	0.500348	0.982106	0.822355
1.1444	0.607744	0.804143	0.747428	1.04003	0.622659
0.657751	0.487597	1.11639	0.726518	1.0138	0.768484
0.631671	0.745169	1.32427	0.558552	1.53586	0.613222
1.27927	0.292436	1.09605	0.97462	1.27409	0.692968
		1.33025	0.513487	1.04506	0.685185
		1.25352		1.14762	0.585656
				0.978616	0.691734
Suppl. Fig. 1f - Compact Layer
WT-Atp11a	KO-Atp11a	WT-Smg9	KO-Smg9	WT-Ssr2	KO-Ssr2
0.0104615	0.00681658	0.0131041	0.00578735	0.0151642	0.00795617
0.00946629	0.00781495	0.00954991	0.00750315	0.0104521	0.0070934
0.0115182	0.00915396	0.0105204	0.00659326	0.0108852	0.00784758
0.0101757	0.0114852	0.0110831	0.00628266	0.0122394	0.00834724
0.0105655	0.00811588	0.0109503	0.00724815	0.0146383	0.00819414
0.008741	0.00596344	0.0124904	0.00712793	0.0150317	0.00742324
0.00863814	0.00637917	0.0103473	0.00577186	0.0109955	0.00530269
	0.00797853	0.0116778	0.00691798	0.0126981	0.00912346
		0.0111117	0.00587591	0.0126047	0.00610453
		0.0129151		0.0136586	0.00770662
					0.00663954
Suppl. Fig. 1f - Ventricular wall thickness
WT-Atp11a	KO-Atp11a	WT-Smg9	KO-Smg9	WT-Ssr2	KO-Ssr2
0.0370124	0.0310869	0.0408774	0.0295082	0.038119	0.0309384
0.0395839	0.0285238	0.0445889	0.0231587	0.0401422	0.031209
0.039472	0.0349484	0.0307219	0.032367	0.0418452	0.037473
0.0414845	0.03315	0.0358303	0.0291291	0.0491153	0.0353867
0.0325325	0.0312252	0.0450914	0.0478342	0.0404201	0.0321393
0.0332246	0.0304432	0.040971	0.0365298	0.0447038	0.0367642
0.0396968	0.0292346	0.0363729	0.036509	0.0423622	0.0302658
0.0365327	0.0325052	0.0364988	0.0376243	0.0386635	0.0431124
0.0377545		0.0351283	0.0267811	0.0438426	0.0495151
		0.0371381		0.0474939	0.0455859
					0.039939
Suppl. Fig. 1f - Trabecular layer thickness
WT-Atp11a	KO-Atp11a	WT-Smg9	KO-Smg9	WT-Ssr2	KO-Ssr2
0.026551	0.0242703	0.0297657	0.0236323	0.0271235	0.0248339
0.0309458	0.0193698	0.035039	0.0173714	0.0275375	0.0245694
0.0300057	0.0234632	0.0190441	0.0257737	0.0309601	0.0292788
0.0313088	0.0253351	0.0227262	0.0220012	0.0368759	0.0282933
0.021967	0.0252617	0.0345709	0.0420623	0.0267616	0.0244327
0.0236571	0.024064	0.0284806	0.0296118	0.0295395	0.028808
0.0309558	0.0211187	0.0260256	0.0302264	0.0296641	0.0224182
0.0250144	0.0245267	0.0255486	0.0303762	0.0282114	0.0347651
0.0316146		0.0222132	0.019278	0.0288109	0.0403916
		0.0260549		0.0328556	0.032516

## Sheet: SuppFig 2
Suppl. Fig. 2a - Placental areas
Atp11a	WT	WT	WT	WT	WT	WT	WT	WT			HET	HET	HET	HET	HET	HET	HET	HET	HET	KO	KO	KO	KO	KO	KO	KO
Total Area	11.38	10.578	11.3	11.66	11.02	9.89	9.46	8.78			11.28	11.13	10.19	9.16	8.79	8.68	10.45	7.62	10.13	10.22	6.92	9.19	8.6	7.56	8.42	8.14
Dec	2.38	2.15	2.26	2.33	3.07	1.66	2.7	1.35			2.28	2.3	1.98	1.79	1.82	2.29	1.93	1.24	2.33	2.14	1.81	1.93	1.69	1.6	2.47	3.14
JZ	3.47	2.77	2.51	3.81	3.32	3	2.14	2.44			3.25	2.75	2.84	2.84	2.29	1.91	2.84	2.06	2.65	2.75	1.52	2.76	2.11	1.9	1.54	1.41
Lab	5.45	5.48	6.07	5.4	4.52	4.89	4	4.85			5.52	5.8	5.25	4	3.62	4.3	5.41	3.67	4.74	5.15	3.31	4.28	4.67	3.83	4.07	3.41
Smg9	WT	WT	WT	WT	WT	WT	WT	WT			HET	HET	HET	HET	HET	HET	HET	HET		KO	KO	KO	KO	KO	KO
Total Area	10.428	9.894	10.218	9.216	8.232	8.238	8.1	8.664			11.052	7.992	10.572	8.748	8.964	9.864	8.916	9.12		6.468	7.05	5.538	5.688	5.826	5.85
Dec	2.748	1.938	2.196	1.896	1.728	2.304	1.95	1.758			2.256	1.728	2.094	1.908	2.238	1.992	1.968	1.572		1.686	1.674	1.356	1.284	1.788	1.296
JZ	2.916	2.79	2.97	2.148	1.932	2.124	1.776	2.274			3.276	1.896	3.042	2.232	2.082	2.244	1.92	2.112		1.806	1.254	0.876	0.99	0.948	1.098
Lab	4.392	4.884	4.788	4.74	4.548	3.672	4.02	4.62			4.764	4.02	5.016	4.308	4.116	4.68	4.728	4.152		2.616	3.84	3.228	3.156	2.88	3.036
Ssr2	WT	WT	WT	WT	WT	WT	WT	WT	WT	WT	HET	HET	HET	HET	HET	HET	HET			KO	KO	KO	KO	KO	KO	KO	KO	KO	KO
Total Area	10.14	8.94	11.1	10.06	12.66	8.47	11.88	8.41	12.3	12.13	8.27	10.62	9.58	13.02	12.29	7.58	9.5			7.48	8.29	7.03	9.08	7.76	9.2	9.14	10.67	9.13	8.48
Dec	2.16	2.21	2.09	2.12	2.53	1.82	2.09	2.22	1.97	2.86	1.92	1.87	2.42	3.48	2.53	1.5	2.48			1.27	2.16	1.64	2.28	1.54	2.32	2.32	2.28	2.44	1.92
JZ	2.46	2.6	3.24	3.02	2.66	1.72	3.68	2.14	2.42	3.08	2.58	3.59	2.4	3.53	3.38	1.96	2.27			1.73	1.81	1.45	2.15	1.85	2.75	1.99	2.62	1.69	2.09
Lab	5.52	4.16	5.77	4.91	7.46	4.93	6.11	4.06	7.91	6.19	3.77	5.16	4.75	6.01	6.37	4.13	4.75			4.48	4.32	3.94	4.66	4.38	4.14	4.84	5.77	5	4.48

## Sheet: SuppFig 5
Suppl. Fig. 5a - Compact Layer
Atp11a	WT	HET	KO	cKO-E	cKO-T		Smg9	WT	HET	KO	cKO-E	cKO-T		Ssr2	WT	HET	KO	cKO-E	cKO-T
	0.0104615	0.00702174	0.00681658	0.0128878	0.00793732			0.0131041	0.00983986	0.00578735	0.00597395	0.00858382			0.0151642	0.0178459	0.00795617	0.00905364	0.00725424
	0.00946629	0.0108706	0.00781495	0.013345	0.00519108			0.00954991	0.0123832	0.00750315	0.00731754	0.00918103			0.0104521	0.0195609	0.0070934	0.00873435	0.00805736
	0.0115182	0.0127894	0.00915396	0.0136908	0.010929			0.0105204	0.0127588	0.00659326	0.00801896	0.00874877			0.0108852	0.0196687	0.00784758	0.00923004	0.0086712
	0.0101757	0.00977225	0.0114852	0.0142176				0.0110831	0.00598052	0.00628266	0.00699533	0.00552492			0.0122394	0.0138837	0.00834724	0.0090905	0.00698578
	0.0105655	0.0114172	0.00811588	0.0135714				0.0109503	0.0112482	0.00724815	0.0087231	0.0151332			0.0146383	0.00794658	0.00819414	0.00561315	0.018017
	0.008741	0.00943163	0.00596344	0.0141809				0.0124904	0.0134533	0.00712793	0.00515464	0.0108255			0.0150317	0.0119074	0.00742324	0.00628131
	0.00863814	0.00886364	0.00637917	0.0131625				0.0103473		0.00577186	0.00476496				0.0109955	0.0114527	0.00530269	0.00700633
	0.0133781	0.00956751	0.00797853					0.0116778		0.00691798					0.0126981	0.00869099	0.00912346
	0.0146214	0.0142886	0.00444094					0.0111117		0.00587591					0.0126047	0.00715834	0.00610453
	0.0147333	0.0131701	0.00485436					0.0129151							0.0136586	0.00841464	0.00770662
	0.0134163	0.0126847						0.0118378							0.0143772	0.00925672	0.00663954
	0.0145022	0.0134894						0.0125948							0.00706349	0.00764636	0.00479009
								0.00857705							0.00890507	0.00968855	0.00440295
								0.00975635							0.0145849	0.00638027
								0.00742669							0.0170852	0.00796176
								0.00892002							0.00789737	0.00696254
															0.0123085	0.0137905
																0.0107082
																0.0114224
Suppl. Fig. 5b - Liver size
Atp11a	WT	HET	KO	cKO-E	cKO-T		Smg9	WT	HET	KO	cKO-E	cKO-T		Ssr2	WT	HET	KO	cKO-E	cKO-T
	1.33123	1.00448	0.543535	1.45835	0.273414			1.11284	1.26125	0.672257	0.764555	1.24126			0.857822	0.738788	0.140072	1.03466	1.32016
	1.25747	1.19284	0.162841	1.41231	0.79309			1.65096	1.24767	0.437976	1.1579	0.94645			1.06889	0.941962	0.223362	0.816756	1.05065
	0.923284	1.27851	0.233351	1.21263	0.700598			1.6404	1.41973	0.676212	1.0381	1.19619			0.982106	1.10717	0.254674	0.769166	1.06512
	1.22953	0.533168	0.234981	1.34671				1.00485	1.2407	0.500348	1.14039	0.98847			1.04003	1.26681	0.822355	0.702903	0.907698
	1.1444	1.1122	0.607744	1.18621				0.804143	1.09588	0.747428	1.23397				1.0138	1.26086	0.622659	0.900145	1.34423
	0.657751	1.36141	0.487597	1.31881				1.11639	0.971947	0.726518					1.53586	0.911797	0.768484	0.830349
	0.631671	0.565975	0.745169	1.32522				1.32427		0.558552					1.27409	0.911454	0.613222	0.948637
	1.27927	1.25747	0.292436					1.09605		0.97462					1.04506	1.07019	0.692968
	1.17792	1.07859	0.380189					1.33025		0.513487					1.14762	1.15123	0.685185
	0.934581	1.50347	0.822982					1.25352							0.978616	0.905199	0.585656
	1.01011	1.46541						1.6605							1.03642	1.36971	0.691734
	1.20576	1.1943						1.21868							0.743807	1.29535	0.737066
	1.28978	1.41571						0.649034							1.21558	0.935644	0.576577
															1.44187	1.00141
															1.20332	1.17988
															1.0536	1.33715
															1.2866	1.53703
																0.982259
																1.40721
Suppl. Fig. 5c - Plac areas
Atp11a	WT	WT	WT	WT			cKO-E	cKO-E	cKO-E	cKO-T
Total Area	10.68	13.25	11.25	11.87			13.55	11.71	11.04	8.75
Dec	2	2.77	2.37	3.3			2.92	2.73	2.14	1.48
JZ	3.64	4.87	3.74	2.13			3.84	3.75	3.41	2.21
Lab	5.03	5.61	5.13	6.44			6.79	5.24	5.49	5.06
Smg9	WT	WT	WT	WT	WT	WT	cKO-E	cKO-E	cKO-E	cKO-T	cKO-T	cKO-T	cKO-T
Total Area	10.31	9.47	10.96	10.7	9.39	11.12	8.44	9.21	12.06	9.78	9.5	10.03	7.58
Dec	2.07	2.02	2.55	3.66	2.28	2.07	1.55	2.13	2.11	2.11	3.21	1.98	1.56
JZ	3.67	2.95	3.51	3.12	2.7	4.21	2.85	2.88	3.85	2.92	2.12	3.03	1.53
Lab	4.57	4.49	4.9	3.92	4.41	4.84	4.05	4.19	6.1	4.74	4.17	5.02	4.49
Ssr2							cKO-E	cKO-E	cKO-E	cKO-T	cKO-T	cKO-T
Total Area	12.81	11.69	10.27	12.4	10.71		10.69	10.66	10.89	10.62	9.98	7.92
Dec	4.02	2.3	1.67	2.85	3.07		3.46	2.83	1.7	2.07	2.42	1.05
JZ	2.91	5	3.63	3.45	3.52		2.88	3.1	3.79	3.65	3.15	2.43
Lab	5.88	4.39	4.96	6.1	4.12		4.35	4.74	5.41	4.91	4.41	4.44
Suppl. Fig. 5d
Atp11a - Mat perimeter							Smg9 - Mat area							Ssr2 - Mat perimeter
Atp11a	WT	HET	KO	cKO-E	cKO-T		Smg9	WT	HET	KO	cKO-E	cKO-T		Ssr2	WT	HET	KO	cKO-E	cKO-T
	6089.76	5751.65	3444.55	6717.59	3883.61			40144.9	37625.7	35514.1	36323.4	40280			5883.66	7652.63	5337.32	4690.07	6275.92
	5736.46	6626.37	3968.39	6555.57	3435.7			35677.7	37316.7	37888.8	39569.6	41569.2			6273.44	6081.54	4758.69	5202.02	6578.02
	6378.02	6243.95	3570.93	6331.32	4585.16			38031.3	36525.3	34712.2	41390	36966.3			6266.35	7226.48	5195.17	5851.82	6554.54
	6516.62	6405.46	4395.64	6559.86				41366.4	39676	27577.5	40020.3	35038.3			6132.57	5522.23	5410.2	5198.1	5588.26
	6057.45	6030.98	4596.58	6232.71				36796.8	35962.6	33890	42820.2	46149.4			5759.15	5547.29	5541.96	5115.33	5430.5
	6770.75	5968.24	4984.61	6527.97				34695.3	35173.1	33798.1	39351.6	42380.8			6016.9	4733.29	5633.99	5468.92	7068.13
	5410.63	6083.26	4573.65	6372.43				37546.4	35281.7	38016.9	39044.6	31310.7			5510.34	6048.43	5636.96	5322.77
	5923.57	6620.55	4069.68	6885.27				38665.2	34910.3	27160.8	38723.8	36965.4			5263.39	6076.98	5421.53	5647.94
	6593.71	6522.38	4607.11	6375.23				37851.1	37104.6	33547.8	37856.1	36527.8			5669.53	5779.71	5218.04	5128.38
	6297.72	7115.35	4997.41					36171.6	39362.2	28654.3					5302.32	6671.73	5693.16
	6050.72	6339.49	4917.78					39566.6	35261.4	35082					5866.93	6143.87	5313.47
	6783.72	6600.78	4588.1					41236.1	36356.7	28426					5784.99	6013.47	4931.26
	5914.74	5507.54	4284.55					42613.5	40846.1	32941.3					7061.99	5416.78	5245.05
	6505.26	6172.84	4582.47					38239.6	37126.7	30230.8					7206.69	5433.63	5577.07
	6970.04	6080.58	4784.86					38980.3	37829	33566.9					6902.44	5977.01	5381.1
	6983.49	6404.1	5070.91					33956.6	39577.7	31357.5					6667.33	5409.28	5019.7
	6841.21	6429.57	4070.33					42310.4	36924.6	31423					6641.23	5639.81	5494.72
	7298.56	6261.08	5313.03					43993.2	38156.9	38079.4					6251.55	6473.85	5227.69
	6960.34	6050.38	4417.71					35671.9	37614.1	38791.9					6657.46		5642.72
	7306.08	6400.58	5282.77					39993.1	40156.4	34319					6493.48		5193.98
	6421.76	6306.31						37560.2	36810.9						6568.56		4910.52
	6536.65	7509.64						35390.2	43053.8						4503.13		5367.73
	6464.93	7422.93						39830.7	44431.7						4677.16		5293.06
		6374.02							43262.6						5605.38		5121.26
		6716.87
		6937.98
		6601.12

## Sheet: SuppFig 6
Suppl. Fig. 6a - Splice efficiency across KI cassette
Atp11a				Smg9				Ssr2
WT	HET	KO		WT	HET	KO		WT	HET	KO
0.780974	0.667079	0.144465		1.16772	0.634245	0.316235		1.13946	0.511507	0.0369852
0.907061		0.352363		0.909308	0.602337	0.233227		0.789905	0.521066	0.0154944
0.900598		0.164953		0.925631	0.796527	0.222699		1.0609	0.596675	0.0588801
1.11239		0.152142		0.909072	0.724498	0.213373		1.06456	0.625842	0.0185334
1.32504		0.304795		1.08827	0.695606	0.229514		1.02829	0.718281	0.04347
0.973943		0.181528						0.916888
		0.195399

[truncated: 3 more sheets: SuppFig 7, SupplFig 8, SupplFig 9]
